# Supplementary material for: Worldwide Regulations of Standard Values of Pesticides for Human Health Risk Control: A Review
Source: Int J Environ Res Public Health. 2017 Jul 22;14(7):826. doi: 10.3390/ijerph14070826 (PMC5551264; doi:10.3390/ijerph14070826)
Supplement: Supplementary file 1 [file ijerph-14-00826-s001.zip]

Archive with 2 entries (2 files):
- ijerph-14-00826-s001.xlsx
- ijerph-211735-supplementary-2.pdf
